# Supplementary material for: Incidence and Survival Outcomes of Colorectal Cancer in Long-Term Metformin Users with Diabetes: A Population-Based Cohort Study Using a Common Data Model
Source: J Pers Med. 2022 Apr 5;12(4):584. doi: 10.3390/jpm12040584 (PMC9031185; doi:10.3390/jpm12040584)
Supplement: Supplementary file 1 [file jpm-12-00584-s001.zip]

Archive with 1 entries (1 files):
- jpm-1610821-supplementary.pdf
